# Supplementary material for: 2-Hydrazinyl­quinoline
Source: Acta Crystallogr Sect E Struct Rep Online. 2012 Jun 20;68(Pt 7):o2138. doi: 10.1107/S1600536812026906 (PMC3393948; doi:10.1107/S1600536812026906)
Supplement: Supplementary file 2 [file e-68-o2138-Isup2.hkl]

# 
# h,k,l, Fc-squared, Fo-squared, sigma(Fo-squared) and status flag 
# 
data_I
_shelx_title '  P21/c' 
_shelx_refln_list_code          4 
_shelx_F_calc_maximum      121.88 
_exptl_crystal_F_000       336.00 
_reflns_d_resolution_high  0.7945 
 
loop_ 
 _symmetry_equiv_pos_as_xyz 
 'x, y, z' 
 '-x, y+1/2, -z+1/2' 
 '-x, -y, -z' 
 'x, -y-1/2, z-1/2' 
 
_cell_length_a    13.7966 
_cell_length_b     3.9648 
_cell_length_c    14.0700 
_cell_angle_alpha  90.000 
_cell_angle_beta   97.039 
_cell_angle_gamma  90.000 
 
_shelx_F_squared_multiplier     1.000 
 
loop_ 
 _refln_index_h 
 _refln_index_k 
 _refln_index_l 
 _refln_F_squared_calc 
 _refln_F_squared_meas 
 _refln_F_squared_sigma 
 _refln_observed_status 
   1   0   0      464.02      479.96      2.68 o 
   2   0   0     1862.24     1673.97      7.19 o 
   3   0   0     1497.25     1330.72      8.21 o 
   4   0   0      103.06       77.20      2.58 o 
   5   0   0      536.11      488.06      6.87 o 
   6   0   0       26.09       21.81      2.03 o 
   7   0   0      256.11      251.03      6.24 o 
   8   0   0       17.46       13.17      1.47 o 
   9   0   0       96.75       70.77      4.36 o 
  11   0   0     1734.17     2197.77     35.45 o 
  12   0   0      225.80      301.42     14.08 o 
  13   0   0       67.37       84.48      7.75 o 
  14   0   0        0.26        3.14      2.69 o 
  15   0   0        5.93        5.79      1.64 o 
  16   0   0        8.39        7.42      1.32 o 
  17   0   0        1.68        1.50      0.97 o 
   1   1   0        0.51        0.37      0.34 o 
   2   1   0      103.97      157.46      3.36 o 
   3   1   0      171.92      157.60      3.86 o 
   4   1   0      157.95      133.60      4.06 o 
   5   1   0      237.84      234.21      5.90 o 
   6   1   0       88.04      101.19      4.47 o 
   7   1   0      392.89      439.79      9.52 o 
   8   1   0       87.58       99.43      5.20 o 
   9   1   0      316.86      337.82      9.79 o 
  10   1   0      105.42      102.76      3.72 o 
  11   1   0      691.86      659.19     12.11 o 
  12   1   0        2.71        0.71      1.37 o 
  13   1   0        4.11        2.27      1.54 o 
  14   1   0       49.20       46.71      3.12 o 
  15   1   0       18.40       13.98      1.67 o 
  16   1   0        1.69        1.16      1.09 o 
   1   2   0       16.00       10.48      1.08 o 
   2   2   0      533.27      500.10      7.01 o 
   3   2   0      460.41      447.38      7.37 o 
   4   2   0      642.64      602.14      9.39 o 
   5   2   0        0.41       -0.20      1.26 o 
   6   2   0      182.61      165.79      5.84 o 
   7   2   0       66.88       61.51      4.06 o 
   8   2   0       36.40       31.71      2.54 o 
   9   2   0      233.77      234.50      6.55 o 
  10   2   0       57.70       63.48      6.16 o 
  11   2   0      100.00      106.97      8.13 o 
  12   2   0        1.68       -2.80      2.80 o 
  13   2   0        1.04        0.21      2.40 o 
  14   2   0       35.24       40.32      4.46 o 
  15   2   0       13.52       13.10      1.45 o 
   1   3   0       17.26       20.27      3.65 o 
   2   3   0      177.84      178.12      5.36 o 
   3   3   0       13.40       13.09      2.24 o 
   4   3   0       38.50       43.90      2.95 o 
   5   3   0       65.34       56.42      5.22 o 
   6   3   0        7.38        7.81      1.75 o 
   7   3   0        5.30        5.38      1.94 o 
   8   3   0       23.22       23.87      2.72 o 
   9   3   0       25.50       27.23      3.21 o 
  10   3   0       11.31       10.42      1.81 o 
  11   3   0       30.36       31.47      2.13 o 
  12   3   0        1.08        4.14      1.73 o 
  13   3   0       21.35       17.57      1.74 o 
   0   4   0       70.50       81.22      5.69 o 
   1   4   0       26.39       31.03      2.99 o 
   2   4   0        3.29        2.08      2.89 o 
   3   4   0       29.53       26.08      4.10 o 
   4   4   0       51.32       47.76      4.76 o 
   5   4   0        7.01        5.69      3.01 o 
   6   4   0        3.20        2.01      2.26 o 
   7   4   0        0.00       -0.12      2.07 o 
   8   4   0        1.47        1.40      1.72 o 
   9   4   0        0.32       -0.61      1.18 o 
 -16   1   1       13.06       11.29      1.19 o 
 -15   1   1       37.27       37.87      2.10 o 
 -14   1   1        0.63       -1.45      1.45 o 
 -13   1   1      362.69      362.79      8.49 o 
 -12   1   1      225.87      218.79      6.77 o 
 -11   1   1      653.56      645.89      7.68 o 
 -10   1   1       20.82       17.08      2.18 o 
  -9   1   1       78.65       85.72      5.06 o 
  -8   1   1        5.50        3.28      1.93 o 
  -7   1   1       10.64        4.11      1.83 o 
  -6   1   1       66.81       65.59      3.62 o 
  -5   1   1       40.12       37.46      2.63 o 
  -4   1   1     1162.39     1148.49     11.39 o 
  -3   1   1       63.30       55.30      2.43 o 
  -2   1   1     3858.43     3969.64     16.62 o 
  -1   1   1       66.78       54.34      1.94 o 
   0   1   1    11470.75    11486.84     14.61 o 
   1   1   1       26.09       16.00      1.11 o 
   2   1   1      832.32      724.46      4.25 o 
   3   1   1       33.30       29.78      1.06 o 
   4   1   1       22.06       21.51      1.12 o 
   5   1   1        1.63        1.81      1.54 o 
   6   1   1        0.02        0.30      1.71 o 
   7   1   1      623.85      801.27     13.32 o 
   8   1   1        1.88        1.92      2.01 o 
   9   1   1       21.98       15.38      2.14 o 
  10   1   1      313.28      273.90      7.63 o 
  11   1   1      525.97      480.98     26.19 o 
  12   1   1        2.71        1.35      1.26 o 
  13   1   1       27.50       26.90      2.69 o 
  14   1   1        3.78        6.42      1.51 o 
  15   1   1        3.97        2.69      2.23 o 
  16   1   1        1.62        2.13      1.11 o 
 -15   2   1        1.34       -0.77      0.94 o 
 -14   2   1        6.41        8.43      1.76 o 
 -13   2   1       10.18       12.25      3.65 o 
 -12   2   1        5.66        5.97      2.80 o 
 -11   2   1       66.50       71.20      6.86 o 
 -10   2   1        0.46       -0.27      2.85 o 
  -9   2   1      121.79      126.17      4.96 o 
  -8   2   1        1.18        1.73      1.74 o 
  -7   2   1       14.39       15.05      2.38 o 
  -6   2   1        1.06       -0.54      1.59 o 
  -5   2   1        0.01       -0.94      1.46 o 
  -4   2   1      176.84      186.94      5.34 o 
  -3   2   1       49.30       46.18      2.58 o 
  -2   2   1     1036.57     1039.27     10.38 o 
  -1   2   1       37.31       38.91      1.93 o 
   0   2   1      102.97      102.73      2.68 o 
   2   2   1       43.68       39.36      2.13 o 
   3   2   1       75.85       70.24      3.08 o 
   4   2   1       36.41       30.52      2.53 o 
   5   2   1       21.34       16.71      2.15 o 
   6   2   1       21.61       18.81      2.44 o 
   7   2   1      148.62      149.75      6.08 o 
   8   2   1        0.05       -0.77      0.84 o 
   9   2   1      465.03      476.60      8.11 o 
  10   2   1       70.99       76.00      6.75 o 
  11   2   1      166.18      166.45      9.88 o 
  12   2   1        4.58        3.35      3.67 o 
  13   2   1        7.19        7.86      2.79 o 
  14   2   1       21.39       23.97      3.48 o 
  15   2   1        0.36        0.30      0.87 o 
 -13   3   1       10.57        9.41      1.61 o 
 -12   3   1        2.43        2.55      1.76 o 
 -11   3   1       23.13       21.69      3.28 o 
 -10   3   1        6.17        8.40      2.14 o 
  -9   3   1      177.41      190.46      7.79 o 
  -8   3   1       12.29       11.32      2.23 o 
  -7   3   1       16.05       15.51      2.46 o 
  -6   3   1       28.60       27.67      2.11 o 
  -5   3   1        0.61       -2.53      3.16 o 
  -4   3   1      277.09      276.51      9.37 o 
  -3   3   1       79.82       83.59      3.76 o 
  -2   3   1        7.69        6.77      2.11 o 
  -1   3   1        2.15        0.56      2.71 o 
   0   3   1       38.02       38.65      4.27 o 
   1   3   1       48.22       50.11      3.31 o 
   2   3   1      137.95      144.47      4.96 o 
   3   3   1        5.05        1.80      2.75 o 
   4   3   1       64.98       61.24      3.64 o 
   5   3   1       12.14       11.25      1.99 o 
   6   3   1        0.18        0.20      1.67 o 
   7   3   1       24.00       23.92      2.69 o 
   8   3   1        0.06       -1.23      2.70 o 
   9   3   1       23.46       24.11      2.60 o 
  10   3   1       12.85       13.44      2.37 o 
  11   3   1       21.98       17.92      1.86 o 
  12   3   1        5.29        4.85      0.95 o 
  -9   4   1       19.52       19.27      1.78 o 
  -8   4   1        1.64       -1.56      1.56 o 
  -7   4   1       71.83       69.17      4.20 o 
  -6   4   1       24.88       22.23      3.01 o 
  -5   4   1       13.85        7.98      2.98 o 
  -4   4   1       14.43       15.69      3.51 o 
  -3   4   1        0.41       -0.17      2.82 o 
  -2   4   1       11.64       12.92      3.54 o 
  -1   4   1        0.16        0.28      1.92 o 
   0   4   1       11.74       11.38      2.39 o 
   1   4   1       18.21       16.38      3.59 o 
   2   4   1      153.88      170.63      7.85 o 
   3   4   1       35.46       31.95      4.24 o 
   4   4   1       38.33       42.88      4.70 o 
   5   4   1       91.25       91.56      5.95 o 
   6   4   1        8.56        5.55      2.71 o 
   7   4   1       13.35        9.69      2.56 o 
   8   4   1        1.17       -0.06      1.65 o 
   9   4   1        2.30        1.13      1.30 o 
 -17   0   2        2.52        2.71      1.19 o 
 -16   0   2        0.83        0.88      1.08 o 
 -15   0   2        0.03        0.21      1.49 o 
 -14   0   2       29.89       30.58      4.67 o 
 -13   0   2     2165.34     3387.87     51.22 o 
 -12   0   2      465.03      745.83     24.19 o 
 -11   0   2      428.54      621.19     20.43 o 
 -10   0   2      121.33      122.37      5.48 o 
  -9   0   2       16.32       21.83      2.47 o 
  -8   0   2      220.62      255.51      6.62 o 
  -7   0   2      102.49      102.89      3.99 o 
  -6   0   2      424.43      403.96      6.94 o 
  -5   0   2      365.81      361.24      5.99 o 
  -4   0   2     1106.87     1136.71      9.51 o 
  -3   0   2      118.05      111.97      2.72 o 
  -2   0   2    11285.89    12375.85     66.17 o 
  -1   0   2        0.04        4.21      0.91 o 
   0   0   2     1843.22     2138.08     12.09 o 
   1   0   2       21.31       19.74      1.50 o 
   2   0   2      579.60      593.48      6.92 o 
   3   0   2      856.20      865.98      9.14 o 
   4   0   2       32.56       31.43      2.39 o 
   5   0   2     1457.60     1562.53     15.07 o 
   6   0   2        4.81        6.27      1.74 o 
   7   0   2     1807.23     2119.03     20.36 o 
   8   0   2        1.07        0.55      1.75 o 
   9   0   2       48.91       44.92      4.05 o 
  11   0   2       45.21       42.65      4.87 o 
  12   0   2      170.07      174.67      9.55 o 
  13   0   2      141.63      144.64      8.79 o 
  14   0   2        0.18        0.65      1.83 o 
  15   0   2       35.49       42.43      2.88 o 
  16   0   2        3.64        7.52      1.33 o 
 -16   1   2       19.56       20.58      1.70 o 
 -15   1   2       24.81       23.93      1.85 o 
 -14   1   2       35.28       40.43      3.12 o 
 -13   1   2      111.36      121.44      5.24 o 
 -12   1   2        9.45        5.64      1.83 o 
 -11   1   2       47.15       43.09      3.73 o 
 -10   1   2        3.66        1.19      1.09 o 
  -9   1   2        9.48       10.29      2.38 o 
  -8   1   2       87.42       81.55      4.59 o 
  -7   1   2       54.35       44.07      3.27 o 
  -6   1   2      256.60      279.69      6.92 o 
  -5   1   2      513.34      520.67      8.56 o 
  -4   1   2     1053.90     1131.70     11.54 o 
  -3   1   2        3.51        6.17      1.39 o 
  -2   1   2    14855.83    14111.84     19.83 o 
  -1   1   2      108.85      119.89      2.04 o 
   0   1   2     1329.46     1354.67      9.51 o 
   1   1   2     1428.64     1354.05      9.85 o 
   2   1   2      736.98      679.39      5.11 o 
   3   1   2      232.69      211.17      3.90 o 
   4   1   2      220.79      199.58      3.47 o 
   5   1   2       45.70       38.57      1.93 o 
   6   1   2       33.47       35.06      3.11 o 
   7   1   2      689.27      789.88      9.99 o 
   8   1   2       12.70       10.04      2.87 o 
   9   1   2      439.26      464.48     13.19 o 
  10   1   2       93.90       92.04      3.65 o 
  11   1   2       37.01       30.32      4.38 o 
  12   1   2        2.97        4.86      2.82 o 
  13   1   2        1.14        1.05      2.60 o 
  14   1   2       33.67       29.75      4.41 o 
  15   1   2        2.50        3.38      2.35 o 
  16   1   2       11.92       15.66      2.11 o 
 -15   2   2       18.86       22.74      2.13 o 
 -14   2   2        0.89        1.63      1.25 o 
 -13   2   2        0.15       -1.49      2.16 o 
 -12   2   2        2.84        1.55      2.31 o 
 -11   2   2       17.93       18.20      3.80 o 
 -10   2   2       13.37       14.02      3.47 o 
  -9   2   2      272.46      271.54      7.16 o 
  -8   2   2        0.30        0.63      1.12 o 
  -7   2   2      113.22      106.33      5.18 o 
  -6   2   2        0.56        1.42      1.49 o 
  -5   2   2        0.36        0.04      1.42 o 
  -4   2   2      435.12      379.69      7.65 o 
  -3   2   2      149.73      116.32      4.10 o 
  -2   2   2     1842.79     1729.05     13.98 o 
  -1   2   2        1.56        0.41      0.77 o 
   0   2   2      139.18      117.77      3.20 o 
   3   2   2      144.60      128.78      4.15 o 
   4   2   2      262.85      260.23      6.45 o 
   5   2   2       23.14       20.25      2.42 o 
   6   2   2      218.85      192.56      6.58 o 
   8   2   2      214.41      195.85      4.36 o 
   9   2   2      996.36      999.11     11.75 o 
  10   2   2       47.20       45.40      3.47 o 
  11   2   2       69.75       84.40      7.28 o 
  12   2   2       69.64       77.67      6.84 o 
  13   2   2       13.27       15.08      3.10 o 
  14   2   2       20.17       21.62      3.26 o 
  15   2   2        2.66        2.02      0.85 o 
 -13   3   2        0.08       -1.33      1.33 o 
 -12   3   2        0.79        0.63      1.72 o 
 -11   3   2       75.31       83.49      5.48 o 
 -10   3   2        0.03       -2.98      2.98 o 
  -9   3   2      119.61      112.10      7.93 o 
  -8   3   2       29.77       30.89      2.87 o 
  -7   3   2       27.28       23.37      2.71 o 
  -6   3   2       24.54       20.81      2.49 o 
  -5   3   2       50.13       42.50      3.13 o 
  -4   3   2        5.09        4.79      1.82 o 
  -3   3   2       17.03       10.20      1.89 o 
  -2   3   2       16.81       14.43      2.27 o 
  -1   3   2        2.67        1.02      2.57 o 
   0   3   2       66.52       66.49      3.68 o 
   1   3   2      208.29      225.36      6.26 o 
   2   3   2      575.39      610.92     12.09 o 
   3   3   2      119.78      133.24      5.12 o 
   4   3   2        3.72        0.45      1.77 o 
   5   3   2       16.11       13.57      2.36 o 
   6   3   2        0.91        0.78      1.76 o 
   7   3   2        1.55        1.29      1.84 o 
   8   3   2        4.20        3.38      1.89 o 
   9   3   2       83.89       85.94      5.95 o 
  10   3   2       18.21       12.37      2.94 o 
  11   3   2        3.09        5.15      1.76 o 
  12   3   2       10.38       10.88      1.56 o 
  -9   4   2       16.49       17.71      1.51 o 
  -8   4   2        0.19       -0.84      1.32 o 
  -7   4   2        8.05        8.94      2.15 o 
  -6   4   2        3.92        3.69      2.10 o 
  -5   4   2        0.16       -0.84      2.44 o 
  -4   4   2        0.20        0.85      2.57 o 
  -3   4   2        5.53        5.49      3.00 o 
  -2   4   2        2.34        6.13      3.14 o 
  -1   4   2       18.06       22.82      3.88 o 
   0   4   2      138.29      158.92      7.00 o 
   1   4   2       19.61       20.02      3.60 o 
   2   4   2        7.02        7.17      3.20 o 
   3   4   2        7.11        5.22      3.30 o 
   4   4   2       32.09       32.90      3.92 o 
   5   4   2       29.78       26.93      4.09 o 
   6   4   2        1.61        0.33      2.70 o 
   7   4   2        0.14       -0.60      2.18 o 
   8   4   2        2.09        0.31      1.75 o 
   9   4   2       11.89       11.89      1.63 o 
 -16   1   3       20.20       23.85      2.59 o 
 -15   1   3       30.08       26.66      1.87 o 
 -14   1   3       31.66       32.57      2.24 o 
 -13   1   3      494.79      493.29     10.22 o 
 -12   1   3       34.27       30.57      3.03 o 
 -11   1   3        0.39        2.30      1.26 o 
 -10   1   3       15.07       16.04      1.66 o 
  -9   1   3        0.37       -1.71      1.71 o 
  -8   1   3       73.73       67.42      4.25 o 
  -7   1   3       10.61       16.10      2.35 o 
  -6   1   3     1121.63     1220.18     14.71 o 
  -5   1   3      167.26      164.00      5.25 o 
  -4   1   3       27.41       25.95      2.30 o 
  -3   1   3      146.91      149.73      1.56 o 
  -2   1   3     4454.81     5257.55     15.46 o 
  -1   1   3       23.78       19.88      1.77 o 
   0   1   3      153.06      162.34      2.88 o 
   1   1   3       60.67       54.19      2.00 o 
   2   1   3      100.83       97.15      3.46 o 
   3   1   3       71.55       78.08      2.53 o 
   4   1   3        7.17        6.67      1.38 o 
   5   1   3      865.22     1011.96     10.11 o 
   6   1   3       30.06       29.39      3.34 o 
   7   1   3      289.89      386.81     10.96 o 
   8   1   3      107.69      108.85      6.49 o 
   9   1   3      168.70      166.40      4.61 o 
  10   1   3        2.45        3.14      1.26 o 
  11   1   3        3.38        4.19      2.54 o 
  12   1   3        0.99        0.56      2.83 o 
  13   1   3        2.26        0.16      2.52 o 
  14   1   3       24.42       23.84      4.06 o 
  15   1   3        0.61        0.60      1.95 o 
  16   1   3       22.63       30.49      2.08 o 
 -15   2   3      109.89      101.46      4.47 o 
 -14   2   3       63.89       68.58      3.11 o 
 -13   2   3      137.25      149.73      5.03 o 
 -12   2   3        0.70        2.56      2.32 o 
 -11   2   3        0.16       -1.87      2.31 o 
 -10   2   3        4.62        7.39      2.69 o 
  -9   2   3       60.79       53.60      3.49 o 
  -8   2   3        0.38       -1.08      1.54 o 
  -7   2   3        1.42        0.41      1.43 o 
  -6   2   3       29.55       32.59      3.10 o 
  -5   2   3       24.66       23.32      2.65 o 
  -4   2   3      970.52     1026.18     13.42 o 
  -3   2   3        0.48        0.19      1.25 o 
  -2   2   3     2263.39     2196.58     16.98 o 
  -1   2   3       17.47       18.22      1.71 o 
   0   2   3       13.29       11.12      1.06 o 
   1   2   3      100.90      100.73      2.98 o 
   2   2   3      253.46      294.73      7.94 o 
   3   2   3      145.94      178.33      6.74 o 
   4   2   3        1.93        2.26      1.85 o 
   5   2   3        6.90        6.33      2.48 o 
   6   2   3        0.09        1.11      2.15 o 
   7   2   3       64.29       65.40      3.76 o 
   8   2   3       85.43       77.28      2.90 o 
   9   2   3      234.24      238.08      5.94 o 
  10   2   3       32.92       34.28      3.03 o 
  11   2   3        7.08        8.81      3.03 o 
  12   2   3       36.18       44.51      5.24 o 
  13   2   3        3.88        3.93      1.19 o 
  14   2   3       64.69       69.52      4.86 o 
  15   2   3        0.69        1.15      1.03 o 
 -13   3   3        0.02       -1.29      1.29 o 
 -12   3   3        5.90        4.50      2.10 o 
 -11   3   3       47.60       43.64      4.30 o 
 -10   3   3        3.74        1.26      2.46 o 
  -9   3   3       20.29       16.70      3.56 o 
  -8   3   3        0.03       -1.49      3.06 o 
  -7   3   3       14.48        4.95      3.60 o 
  -6   3   3       29.16       21.76      5.19 o 
  -5   3   3        0.39       -0.22      2.34 o 
  -4   3   3      166.06      181.98      5.77 o 
  -3   3   3        2.53        1.11      1.85 o 
  -2   3   3      263.80      253.32      7.06 o 
  -1   3   3        8.29        4.66      1.96 o 
   0   3   3       19.21       15.11      1.71 o 
   1   3   3        2.82        2.14      1.13 o 
   2   3   3       47.73       47.51      2.63 o 
   3   3   3      154.61      157.89      5.92 o 
   4   3   3       57.46       57.48      3.92 o 
   5   3   3        1.53        3.39      1.86 o 
   6   3   3        9.49        8.97      2.32 o 
   7   3   3      102.19      122.06      5.44 o 
   8   3   3      159.28      184.10      6.42 o 
   9   3   3      218.21      242.47      9.34 o 
  10   3   3        3.77        2.96      2.35 o 
  11   3   3       21.12       19.28      2.57 o 
  12   3   3        0.00       -1.17      1.17 o 
  -8   4   3       30.15       31.96      1.65 o 
  -7   4   3       11.90       12.38      1.53 o 
  -6   4   3       20.21       18.44      1.84 o 
  -5   4   3       12.34       14.55      2.19 o 
  -4   4   3        2.21        4.08      2.61 o 
  -3   4   3       11.72       13.37      3.39 o 
  -2   4   3        0.36        3.47      3.00 o 
  -1   4   3        1.87        2.67      2.17 o 
   0   4   3        0.09        0.27      2.27 o 
   1   4   3       21.71       22.27      3.62 o 
   2   4   3       23.63       23.03      2.30 o 
   3   4   3       22.22       23.13      2.34 o 
   4   4   3        0.03       -1.44      1.44 o 
   5   4   3        4.02        5.85      1.66 o 
   6   4   3        0.34       -1.83      2.68 o 
   7   4   3       12.72       10.59      2.52 o 
   8   4   3        1.46        0.79      1.56 o 
   9   4   3       88.16       85.26      3.18 o 
 -17   0   4       69.19       73.39      3.29 o 
 -16   0   4       33.77       47.19      3.63 o 
 -15   0   4       39.62       33.52      3.81 o 
 -14   0   4       30.81       40.87      6.75 o 
 -13   0   4       31.33       35.30      8.41 o 
 -12   0   4        4.84        2.34      2.47 o 
 -11   0   4       26.71       26.21      2.87 o 
 -10   0   4       80.40       73.05      4.20 o 
  -9   0   4        9.94       10.16      1.87 o 
  -8   0   4      132.09      151.30      5.28 o 
  -7   0   4      355.40      392.09      7.79 o 
  -6   0   4     3077.48     3377.90     21.24 o 
  -5   0   4      141.53      113.74      3.76 o 
  -4   0   4     1935.78     2137.43     15.07 o 
  -3   0   4      286.65      342.96      6.20 o 
  -2   0   4       40.57       40.02      2.47 o 
  -1   0   4     1887.00     1837.27     14.80 o 
   0   0   4     3432.89     3125.27     20.70 o 
   1   0   4      296.98      250.11      6.53 o 
   2   0   4     1306.62     1211.74     14.49 o 
   3   0   4      240.68      218.22      6.72 o 
   4   0   4      619.85      646.30     11.63 o 
   5   0   4     4319.38     4804.83     33.12 o 
   6   0   4       22.04       20.91      3.12 o 
   7   0   4      156.05      173.06      7.45 o 
   8   0   4        0.00       -0.77      2.61 o 
   9   0   4       13.37       12.90      3.63 o 
  10   0   4        6.86        1.33      2.84 o 
  11   0   4        9.95        6.35      2.60 o 
  12   0   4      107.43       83.62      6.55 o 
  13   0   4       53.68       55.09      5.36 o 
  14   0   4        2.71        0.95      2.13 o 
  15   0   4       45.43       51.97      2.74 o 
 -16   1   4       17.22       18.82      1.51 o 
 -15   1   4      405.00      437.47      9.63 o 
 -14   1   4       82.58       81.86      3.26 o 
 -13   1   4      144.30      148.40      4.49 o 
 -12   1   4       27.89       30.59      3.28 o 
 -11   1   4       47.60       48.97      2.75 o 
 -10   1   4       36.85       38.59      2.39 o 
  -9   1   4       96.99       89.49      5.13 o 
  -8   1   4       48.48       45.11      3.68 o 
  -7   1   4       41.81       39.09      3.30 o 
  -6   1   4       62.58       98.86      4.63 o 
  -5   1   4       31.22       37.05      2.98 o 
  -4   1   4      286.44      344.97      7.61 o 
  -3   1   4       13.32       17.94      0.74 o 
  -2   1   4      271.47      350.23      6.31 o 
  -1   1   4        4.86        1.39      1.11 o 
   0   1   4      394.73      388.09      8.58 o 
   1   1   4      888.43      915.19      7.95 o 
   2   1   4      228.83      249.62      8.18 o 
   3   1   4      202.70      227.29      4.58 o 
   4   1   4      159.17      161.10      4.27 o 
   5   1   4      223.14      258.65      6.19 o 
   6   1   4      101.29       98.70      4.20 o 
   7   1   4      312.69      313.70     10.54 o 
   8   1   4       72.78       64.73      5.70 o 
   9   1   4        5.94        6.56      1.32 o 
  10   1   4      150.23      138.61      5.17 o 
  11   1   4      129.45      129.56      5.67 o 
  12   1   4       68.52       67.92      6.49 o 
  13   1   4        4.03        4.34      2.62 o 
  14   1   4       34.63       31.40      4.31 o 
  15   1   4       10.28       17.34      2.85 o 
 -15   2   4      183.35      165.75      5.45 o 
 -14   2   4       41.69       39.62      3.70 o 
 -13   2   4      117.18      112.34      7.41 o 
 -12   2   4        0.00        0.14      1.12 o 
 -11   2   4        1.57        0.99      1.30 o 
 -10   2   4       29.66       23.95      2.64 o 
  -9   2   4      104.57       94.57      4.57 o 
  -8   2   4       15.10       18.65      2.77 o 
  -7   2   4       49.84       54.76      4.20 o 
  -6   2   4       93.36       89.95      4.98 o 
  -5   2   4       93.06       97.60      4.92 o 
  -4   2   4     3005.37     3251.87     24.80 o 
  -3   2   4       15.18       13.79      2.13 o 
  -2   2   4      744.53      736.00     10.77 o 
  -1   2   4      290.26      286.89      6.73 o 
   0   2   4      267.96      266.90      4.59 o 
   1   2   4       92.05       98.94      2.99 o 
   2   2   4      149.78      179.17      6.53 o 
   3   2   4      247.79      286.73      8.89 o 
   4   2   4        1.46        0.48      2.04 o 
   5   2   4        3.82        3.61      2.34 o 
   6   2   4       12.02       11.48      2.98 o 
   7   2   4      131.37      133.73      4.24 o 
   8   2   4      107.43      110.14      3.49 o 
   9   2   4       68.44       71.41      3.42 o 
  10   2   4        2.93        3.70      1.56 o 
  11   2   4       10.66        9.69      2.87 o 
  12   2   4       19.50       18.58      3.64 o 
  13   2   4        5.10        5.30      2.06 o 
  14   2   4       59.48       64.54      4.15 o 
 -13   3   4        6.17        5.36      1.53 o 
 -12   3   4       13.02       12.81      2.40 o 
 -11   3   4      197.99      204.62      8.11 o 
 -10   3   4        8.08        3.33      2.74 o 
  -9   3   4       31.62       21.46      3.76 o 
  -8   3   4       23.48       21.93      3.72 o 
  -7   3   4        0.86        0.14      1.76 o 
  -6   3   4        5.02        1.12      1.87 o 
  -5   3   4        0.33       -1.38      2.12 o 
  -4   3   4      453.52      488.34      9.69 o 
  -3   3   4        7.46        9.84      4.25 o 
  -2   3   4      432.67      441.38     11.41 o 
  -1   3   4       12.20       11.57      2.28 o 
   0   3   4       23.46       25.71      2.14 o 
   1   3   4       44.15       48.91      2.75 o 
   2   3   4       12.33       11.29      1.74 o 
   3   3   4       59.05       60.25      3.98 o 
   4   3   4       25.39       24.84      3.03 o 
   5   3   4        6.53        5.73      2.31 o 
   6   3   4       18.22       19.10      3.00 o 
   7   3   4      531.57      638.93     11.89 o 
   8   3   4       97.42      116.60      4.53 o 
   9   3   4      238.14      278.94      9.80 o 
  10   3   4      284.19      303.28      9.12 o 
  11   3   4       47.29       53.72      3.58 o 
  12   3   4        8.72        6.80      1.32 o 
  -9   4   4       11.41       11.54      1.41 o 
  -8   4   4       16.49       12.52      1.86 o 
  -7   4   4       10.11        6.98      1.96 o 
  -6   4   4        0.57        0.91      1.98 o 
  -5   4   4        2.16        2.01      1.88 o 
  -4   4   4        1.73        2.41      2.12 o 
  -3   4   4        1.13        0.78      1.61 o 
  -2   4   4      146.77      165.87      6.57 o 
  -1   4   4      192.96      222.20      5.02 o 
   0   4   4      381.22      440.13      7.59 o 
   1   4   4        3.71        2.36      1.42 o 
   2   4   4       16.53       20.41      2.24 o 
   3   4   4        0.03       -1.39      1.39 o 
   4   4   4        5.93        5.08      1.63 o 
   5   4   4        0.63        1.27      1.40 o 
   6   4   4       23.62       24.29      3.22 o 
   7   4   4       61.46       67.54      4.03 o 
   8   4   4        2.90       -0.34      1.49 o 
   9   4   4       14.46       10.68      1.27 o 
 -16   1   5        3.40        3.86      0.76 o 
 -15   1   5       77.99       80.79      3.27 o 
 -14   1   5       19.97       19.17      2.46 o 
 -13   1   5        0.00       -0.21      1.29 o 
 -12   1   5       15.72       14.13      1.83 o 
 -11   1   5        8.02        4.10      1.51 o 
 -10   1   5       17.55       18.06      1.55 o 
  -9   1   5       17.12       13.50      2.67 o 
  -8   1   5      246.95      281.37      8.62 o 
  -7   1   5       28.48       32.90      3.30 o 
  -6   1   5      726.56      824.63     13.65 o 
  -5   1   5      133.34      139.00      5.54 o 
  -4   1   5      196.32      235.10      6.95 o 
  -3   1   5       52.20       62.55      1.56 o 
  -2   1   5       36.76       44.02      2.84 o 
  -1   1   5       84.28       89.25      5.56 o 
   0   1   5      278.73      309.23      5.31 o 
   1   1   5      243.83      278.88      5.12 o 
   2   1   5      143.63      164.48      4.18 o 
   3   1   5      275.73      294.66      8.67 o 
   4   1   5      102.06      108.82      3.91 o 
   5   1   5      491.52      595.68      9.23 o 
   6   1   5       34.22       33.52      2.94 o 
   7   1   5       21.79       32.23      4.52 o 
   8   1   5        1.25       -0.43      0.99 o 
   9   1   5        0.88       -0.04      0.95 o 
  10   1   5        9.86        8.38      1.42 o 
  11   1   5        1.36       -0.63      1.20 o 
  12   1   5      174.37      172.86      9.78 o 
  13   1   5       11.59        8.65      3.22 o 
  14   1   5        2.74        2.63      2.12 o 
  15   1   5       24.83       29.57      3.15 o 
 -15   2   5      203.43      183.71      5.30 o 
 -14   2   5        4.96        6.33      2.15 o 
 -13   2   5       18.25       15.79      1.89 o 
 -12   2   5        1.35        1.68      1.74 o 
 -11   2   5      107.13      100.43      7.30 o 
 -10   2   5       31.24       19.18      2.62 o 
  -9   2   5       13.40        7.86      2.96 o 
  -8   2   5       29.14       37.28      2.89 o 
  -7   2   5       11.58        8.39      1.66 o 
  -6   2   5        4.56        1.12      1.69 o 
  -5   2   5        1.08        1.76      1.73 o 
  -4   2   5      620.43      684.29     12.28 o 
  -3   2   5       31.38       31.21      2.88 o 
  -2   2   5       53.87       43.54      3.25 o 
  -1   2   5       12.29        9.01      1.72 o 
   0   2   5      170.61      181.02      6.09 o 
   1   2   5      531.01      553.15     11.20 o 
   2   2   5       81.50       87.19      5.09 o 
   3   2   5      158.24      164.12      7.34 o 
   4   2   5        0.59        2.83      2.55 o 
   5   2   5       90.70      101.12      6.56 o 
   6   2   5        5.40        7.13      1.40 o 
   7   2   5       36.22       36.92      2.59 o 
   8   2   5      143.29      146.28      4.65 o 
   9   2   5       44.58       45.31      2.85 o 
  10   2   5        0.05        0.65      1.51 o 
  11   2   5        1.58        2.00      1.42 o 
  12   2   5       44.66       44.81      4.35 o 
  13   2   5        0.77       -0.33      1.36 o 
  14   2   5        7.16       10.45      1.61 o 
 -13   3   5        0.03        0.25      1.12 o 
 -12   3   5        0.24        0.34      1.60 o 
 -11   3   5        3.00        1.16      2.09 o 
 -10   3   5       13.71        9.52      2.97 o 
  -9   3   5       50.23       44.08      4.76 o 
  -8   3   5        2.61        1.37      2.88 o 
  -7   3   5        9.23        7.07      3.12 o 
  -6   3   5      125.54      133.46      9.97 o 
  -5   3   5       46.34       41.34      3.11 o 
  -4   3   5      765.46      825.40     11.53 o 
  -3   3   5       12.96       11.70      2.39 o 
  -2   3   5       86.98      101.90      4.51 o 
  -1   3   5        1.75        0.86      1.96 o 
   0   3   5        3.58        2.83      2.78 o 
   1   3   5        7.55        6.63      1.55 o 
   2   3   5       12.03       11.40      1.80 o 
   3   3   5       13.25       13.21      2.32 o 
   4   3   5        7.76        8.35      2.24 o 
   5   3   5       11.48       11.84      2.55 o 
   6   3   5      117.15      138.81      4.52 o 
   7   3   5       66.50       78.38      3.50 o 
   8   3   5       26.44       30.17      2.30 o 
   9   3   5      115.47      131.47      4.57 o 
  10   3   5       99.88      100.54      5.35 o 
  11   3   5       16.42       15.20      2.19 o 
  12   3   5        0.17       -0.49      0.65 o 
  -9   4   5        0.32        2.77      0.97 o 
  -8   4   5        1.89        1.42      1.24 o 
  -7   4   5        2.46        2.76      1.65 o 
  -6   4   5       25.69       23.64      2.95 o 
  -5   4   5        8.19       10.33      2.42 o 
  -4   4   5      312.48      357.87      9.56 o 
  -3   4   5       48.66       57.63      4.25 o 
  -2   4   5      304.84      362.91      8.96 o 
  -1   4   5       16.41       13.93      1.83 o 
   0   4   5        4.79        3.82      1.31 o 
   1   4   5        0.17       -0.76      2.17 o 
   2   4   5       10.33        9.39      1.81 o 
   3   4   5        1.03        1.90      1.81 o 
   4   4   5        3.23        3.86      1.55 o 
   5   4   5       11.23        9.49      1.63 o 
   6   4   5       26.03       33.17      3.12 o 
   7   4   5      242.25      269.47      6.61 o 
   8   4   5      125.72      120.93      3.79 o 
 -16   0   6       17.52       16.13      2.32 o 
 -15   0   6        1.54        0.55      1.85 o 
 -14   0   6       27.33       25.37      3.62 o 
 -13   0   6       81.18       76.43      5.59 o 
 -12   0   6       43.84       43.17      6.03 o 
 -11   0   6      139.05      122.58      7.60 o 
 -10   0   6       56.09       47.38      4.59 o 
  -9   0   6        8.36        5.86      1.68 o 
  -8   0   6      939.67     1126.57     14.95 o 
  -7   0   6      158.20      185.19      6.00 o 
  -6   0   6       40.72       48.98      3.14 o 
  -5   0   6        1.99        1.62      1.41 o 
  -4   0   6       39.16       42.28      3.08 o 
  -3   0   6        0.83        0.47      1.39 o 
  -2   0   6      172.70      162.91      5.37 o 
  -1   0   6     1730.33     1736.28     17.59 o 
   0   0   6     1617.11     1659.37     18.47 o 
   1   0   6       35.75       24.36      3.42 o 
   2   0   6      266.62      257.76      8.99 o 
   3   0   6       81.95       97.80      6.41 o 
   4   0   6       64.65       52.63      5.13 o 
   5   0   6      204.93      143.40      8.42 o 
   6   0   6        0.44        2.35      3.61 o 
   7   0   6       47.27       53.53      5.89 o 
   8   0   6      106.67       95.12      4.87 o 
   9   0   6       84.34       66.79      3.24 o 
  10   0   6      307.70      247.71      7.11 o 
  11   0   6        7.19        5.78      2.49 o 
  12   0   6      311.42      252.84     11.06 o 
  13   0   6        1.75        3.11      2.32 o 
  14   0   6       20.08       30.51      3.81 o 
  15   0   6        2.99       -1.55      1.55 o 
 -16   1   6        0.32        1.95      0.84 o 
 -15   1   6        3.78        1.43      0.85 o 
 -14   1   6        0.06        0.36      1.37 o 
 -13   1   6       28.63       28.13      2.50 o 
 -12   1   6       54.02       48.97      2.85 o 
 -11   1   6      126.69      117.16      4.15 o 
 -10   1   6        7.18        8.96      1.32 o 
  -9   1   6       70.71       86.83      3.39 o 
  -8   1   6      139.84      161.24      6.86 o 
  -7   1   6        1.49        1.70      2.02 o 
  -6   1   6      826.44      967.59     15.37 o 
  -5   1   6       95.61      117.08      5.44 o 
  -4   1   6       10.46       12.05      2.50 o 
  -3   1   6      310.21      371.10      5.61 o 
  -2   1   6      868.60      935.80      9.22 o 
  -1   1   6       90.70      107.52      3.56 o 
   0   1   6       20.72       33.93      2.68 o 
   1   1   6      874.96      892.14     10.12 o 
   2   1   6      171.68      159.84      5.17 o 
   3   1   6      775.77      775.30     17.18 o 
   4   1   6        2.17        1.43      1.78 o 
   5   1   6       49.06       54.24      3.60 o 
   6   1   6       15.86       15.47      3.43 o 
   7   1   6        2.22       -0.36      3.42 o 
   8   1   6       44.03       39.83      2.30 o 
   9   1   6        4.84        4.13      1.55 o 
  10   1   6        0.26        1.31      1.09 o 
  11   1   6        5.57        4.37      1.40 o 
  12   1   6       25.61       23.79      2.73 o 
  13   1   6        9.55       10.90      3.15 o 
  14   1   6       13.29       16.73      2.88 o 
  15   1   6        0.04       -1.05      1.05 o 
 -15   2   6       66.60       53.11      2.70 o 
 -14   2   6        6.20        8.52      2.24 o 
 -13   2   6       42.26       38.51      2.57 o 
 -12   2   6        1.73        0.12      1.33 o 
 -11   2   6       36.52       25.04      2.60 o 
 -10   2   6       50.74       43.04      3.23 o 
  -9   2   6       33.85       28.30      2.82 o 
  -8   2   6       71.22       68.36      3.07 o 
  -7   2   6        3.22        2.76      2.54 o 
  -6   2   6       11.68       13.81      2.10 o 
  -5   2   6       15.36       13.56      2.40 o 
  -4   2   6       11.92       17.92      2.68 o 
  -3   2   6       96.92       92.34      4.89 o 
  -2   2   6      252.31      241.40      7.44 o 
  -1   2   6        0.25       -0.87      1.50 o 
   0   2   6       60.22       64.23      4.14 o 
   1   2   6      171.45      182.72      7.42 o 
   2   2   6       21.25       21.63      3.44 o 
   3   2   6      157.27      165.80      8.10 o 
   4   2   6       34.63       30.67      4.69 o 
   5   2   6      341.77      324.80      8.48 o 
   6   2   6       39.36       37.23      3.46 o 
   7   2   6       17.85       20.12      2.56 o 
   8   2   6      614.45      639.42      9.57 o 
   9   2   6      336.73      361.56      7.33 o 
  10   2   6        2.52        2.64      1.35 o 
  11   2   6       16.39       14.45      2.52 o 
  12   2   6        0.09       -0.70      1.63 o 
  13   2   6       18.23       24.43      2.14 o 
 -13   3   6       23.00       23.22      1.82 o 
 -12   3   6        0.06        1.39      1.44 o 
 -11   3   6       11.55       10.54      2.55 o 
 -10   3   6       13.49       12.16      3.08 o 
  -9   3   6        4.04        3.68      2.84 o 
  -8   3   6       18.19       19.36      3.79 o 
  -7   3   6        2.26        2.42      2.85 o 
  -6   3   6      447.80      477.29     13.67 o 
  -5   3   6        1.69        4.17      1.96 o 
  -4   3   6     1013.01     1115.00     13.75 o 
  -3   3   6      395.78      437.32      8.60 o 
  -2   3   6      469.64      523.35     14.47 o 
  -1   3   6        0.18       -2.83      2.83 o 
   0   3   6        4.98        3.39      2.29 o 
   1   3   6        8.11        6.49      1.58 o 
   2   3   6        8.02        6.87      1.65 o 
   3   3   6       46.07       55.67      3.87 o 
   4   3   6       13.32       14.89      1.90 o 
   5   3   6        6.22        8.35      1.63 o 
   6   3   6       70.65       82.74      3.53 o 
   7   3   6      227.81      270.07      5.91 o 
   8   3   6      265.80      309.15      5.96 o 
   9   3   6       44.57       51.57      2.86 o 
  10   3   6        9.03        9.59      2.31 o 
  11   3   6        1.83        0.62      1.36 o 
  -8   4   6        1.19        2.53      1.30 o 
  -7   4   6        3.28        4.64      1.74 o 
  -6   4   6      256.92      279.27      7.56 o 
  -5   4   6        6.81        4.36      2.03 o 
  -4   4   6       20.25       15.23      2.68 o 
  -3   4   6       29.14       34.56      2.39 o 
  -2   4   6      194.14      222.09      5.60 o 
  -1   4   6       10.64        7.58      2.58 o 
   0   4   6        0.01        0.44      1.93 o 
   1   4   6        0.32       -0.14      1.59 o 
   2   4   6       12.99       12.83      1.74 o 
   3   4   6        1.06       -1.25      2.57 o 
   4   4   6       15.75       14.62      1.74 o 
   5   4   6      245.91      281.58      5.40 o 
   6   4   6       56.80       61.54      3.31 o 
   7   4   6       56.26       54.18      2.70 o 
 -16   1   7        3.57        2.81      1.08 o 
 -15   1   7        2.12        2.53      1.47 o 
 -14   1   7        5.97        4.60      1.09 o 
 -13   1   7       38.28       35.20      3.56 o 
 -12   1   7       13.61        8.59      1.90 o 
 -11   1   7       83.11       66.85      3.80 o 
 -10   1   7       33.30       33.28      2.75 o 
  -9   1   7        0.07       -0.23      1.35 o 
  -8   1   7      156.02      182.50      6.51 o 
  -7   1   7       51.58       49.84      4.15 o 
  -6   1   7       10.55        9.85      2.53 o 
  -5   1   7       30.19       38.93      3.65 o 
  -4   1   7       66.10       80.51      4.89 o 
  -3   1   7        6.49        8.94      1.39 o 
  -2   1   7      111.26      122.84      3.75 o 
  -1   1   7      800.97      865.99     11.99 o 
   0   1   7      401.96      428.84      7.49 o 
   1   1   7       13.01       18.94      2.40 o 
   2   1   7      110.90      110.22      4.32 o 
   3   1   7       79.76       87.52      5.63 o 
   4   1   7       96.13       87.37      4.31 o 
   5   1   7        2.45        1.87      2.04 o 
   6   1   7       99.14      103.09      4.94 o 
   7   1   7       62.27       59.42      2.71 o 
   8   1   7       27.78       24.70      2.02 o 
   9   1   7        3.31        2.74      1.35 o 
  10   1   7      222.60      196.49      5.69 o 
  11   1   7        7.37        7.45      1.61 o 
  12   1   7       10.30        4.72      1.82 o 
  13   1   7        7.95        9.29      2.45 o 
  14   1   7        0.93        0.02      1.18 o 
 -14   2   7        0.61        2.10      1.47 o 
 -13   2   7       14.29        9.50      1.57 o 
 -12   2   7       44.81       34.67      3.33 o 
 -11   2   7       35.22       26.07      2.65 o 
 -10   2   7       19.57       17.42      2.50 o 
  -9   2   7       24.56       24.04      2.77 o 
  -8   2   7      217.24      230.12     18.26 o 
  -7   2   7        0.94       -0.16      1.26 o 
  -6   2   7        2.65        1.93      1.19 o 
  -5   2   7       26.82       27.26      2.56 o 
  -4   2   7      300.12      299.29      9.09 o 
  -3   2   7       47.53       36.31      3.53 o 
  -2   2   7       12.32        7.99      2.01 o 
  -1   2   7       50.69       54.52      3.98 o 
   0   2   7        0.65        2.46      1.93 o 
   1   2   7       30.57       31.92      4.17 o 
   2   2   7        4.61        1.82      2.77 o 
   3   2   7      333.79      345.65      8.53 o 
   4   2   7       34.69       30.18      3.80 o 
   5   2   7        5.78        4.23      1.23 o 
   6   2   7      153.32      141.61      8.39 o 
   7   2   7      238.68      234.19      7.22 o 
   8   2   7      253.74      252.28      6.01 o 
   9   2   7       27.66       29.41      2.69 o 
  10   2   7       19.56       17.82      2.20 o 
  11   2   7       11.19       12.29      2.60 o 
  12   2   7        0.08       -1.42      1.45 o 
  13   2   7        9.76        9.82      1.44 o 
 -12   3   7        0.29       -0.72      1.40 o 
 -11   3   7        5.44        6.36      2.10 o 
 -10   3   7       16.86       19.98      3.35 o 
  -9   3   7        0.36        2.25      2.46 o 
  -8   3   7        9.57       11.72      3.36 o 
  -7   3   7       38.79       44.95      4.85 o 
  -6   3   7      102.41      109.05      6.79 o 
  -5   3   7       19.07       16.12      3.58 o 
  -4   3   7      254.90      294.16     11.06 o 
  -3   3   7       93.57       89.92      6.84 o 
  -2   3   7      169.35      181.87      8.98 o 
  -1   3   7       26.51       24.03      4.15 o 
   0   3   7        0.04       -1.03      3.23 o 
   1   3   7       75.13       76.58      4.33 o 
   2   3   7        5.40        2.51      2.97 o 
   3   3   7       41.35       34.09      3.24 o 
   4   3   7        7.32        6.35      2.14 o 
   5   3   7        0.00       -1.26      1.30 o 
   6   3   7        3.32        2.86      1.31 o 
   7   3   7       23.45       22.63      1.99 o 
   8   3   7      215.80      246.63      5.00 o 
   9   3   7       51.72       56.67      2.76 o 
  10   3   7        0.11       -0.96      1.49 o 
  11   3   7        2.22        3.27      1.01 o 
  -8   4   7        1.19        1.56      1.01 o 
  -7   4   7        1.21        2.85      1.38 o 
  -6   4   7      279.10      276.33      6.99 o 
  -5   4   7       17.32       15.13      1.51 o 
  -4   4   7      198.11      193.67      4.85 o 
  -3   4   7       66.79       72.27      3.19 o 
  -2   4   7       19.52       18.68      2.00 o 
  -1   4   7        9.41       10.88      2.41 o 
   0   4   7        0.00       -0.96      1.70 o 
   1   4   7        0.90       -0.01      1.64 o 
   2   4   7        0.10        0.27      1.69 o 
   3   4   7        9.03       10.55      1.37 o 
   4   4   7        0.09       -0.84      0.94 o 
   5   4   7        9.39        8.40      1.99 o 
   6   4   7       20.81       16.62      1.50 o 
 -16   0   8        1.60       -0.27      1.03 o 
 -15   0   8       14.58       14.59      2.32 o 
 -14   0   8       93.89       85.44      5.06 o 
 -13   0   8      332.16      330.66     10.16 o 
 -12   0   8        5.13        4.26      2.59 o 
 -11   0   8        0.49        1.02      2.46 o 
 -10   0   8       28.25       27.70      3.71 o 
  -9   0   8       20.01       21.02      3.45 o 
  -8   0   8      252.39      260.15      5.92 o 
  -7   0   8        9.84        9.59      1.95 o 
  -6   0   8        3.47        5.30      1.73 o 
  -5   0   8       14.57       12.77      2.20 o 
  -4   0   8      133.86      147.10      6.25 o 
  -3   0   8      428.68      497.00     10.67 o 
  -2   0   8      608.83      697.74     12.70 o 
  -1   0   8     2294.95     2383.67     24.17 o 
   0   0   8      289.81      293.22      9.19 o 
   1   0   8      108.01       90.71      6.05 o 
   2   0   8       68.31       62.74      5.87 o 
   3   0   8       24.83       19.51      4.62 o 
   4   0   8      163.19      143.95      8.92 o 
   5   0   8        1.72        1.57      3.81 o 
   6   0   8      505.99      483.94     10.59 o 
   7   0   8      148.02      134.32      4.35 o 
   8   0   8       28.94       21.82      2.85 o 
   9   0   8        0.21        0.04      1.19 o 
  10   0   8      307.46      261.49      7.23 o 
  11   0   8        3.95        3.60      2.44 o 
  12   0   8       16.88       18.61      3.43 o 
  13   0   8        4.19        6.26      2.19 o 
  14   0   8       27.37       42.65      3.39 o 
 -15   1   8       23.58       19.59      1.51 o 
 -14   1   8        0.74        2.43      1.37 o 
 -13   1   8        5.07        3.07      1.54 o 
 -12   1   8       73.52       64.61      5.03 o 
 -11   1   8       23.18       23.26      1.91 o 
 -10   1   8       79.62       81.57      4.10 o 
  -9   1   8       21.99       19.43      1.98 o 
  -8   1   8       23.28       23.85      2.54 o 
  -7   1   8        4.35        3.09      2.10 o 
  -6   1   8       66.80       69.98      4.74 o 
  -5   1   8      128.21      134.79      6.37 o 
  -4   1   8      380.45      397.35     10.75 o 
  -3   1   8      163.42      185.13      4.70 o 
  -2   1   8       90.78       95.47      3.56 o 
  -1   1   8       10.97       11.90      1.85 o 
   0   1   8       40.41       38.28      2.75 o 
   1   1   8       30.90       29.52      2.76 o 
   2   1   8       10.68        9.34      2.19 o 
   3   1   8      111.47       91.71      4.52 o 
   4   1   8       12.18       10.66      2.49 o 
   5   1   8      133.76      130.35      4.43 o 
   6   1   8      818.17      785.43      9.25 o 
   7   1   8      457.55      447.64      7.38 o 
   8   1   8      205.13      193.51      5.59 o 
   9   1   8        0.06        0.96      1.28 o 
  10   1   8      107.64      103.72      4.09 o 
  11   1   8       15.61       16.94      1.86 o 
  12   1   8        4.22        7.37      1.62 o 
  13   1   8       11.00       13.47      2.40 o 
  14   1   8        1.57        0.62      0.87 o 
 -14   2   8        0.22        0.57      1.01 o 
 -13   2   8        0.17       -0.27      1.54 o 
 -12   2   8        6.23        4.94      1.50 o 
 -11   2   8       27.09       21.99      2.69 o 
 -10   2   8       73.30       75.93      3.97 o 
  -9   2   8        0.36        0.15      3.07 o 
  -8   2   8      223.49      224.97      6.72 o 
  -7   2   8       71.56       66.81      3.95 o 
  -6   2   8      103.85       97.00      4.32 o 
  -5   2   8      539.57      578.85     14.31 o 
  -4   2   8     1236.01     1225.01     23.09 o 
  -3   2   8        2.73       -0.33      2.00 o 
  -2   2   8       21.59       18.87      2.21 o 
  -1   2   8       22.50       23.91      2.32 o 
   0   2   8       35.99       32.65      3.56 o 
   1   2   8       98.96      103.50      6.54 o 
   2   2   8        1.44       -1.29      1.29 o 
   3   2   8       11.77       15.15      2.37 o 
   4   2   8        0.53        0.82      0.85 o 
   5   2   8       25.62       22.02      3.76 o 
   6   2   8      282.05      282.79     11.56 o 
   7   2   8      116.78      113.08      5.09 o 
   8   2   8       26.06       27.08      2.11 o 
   9   2   8        0.21        0.33      1.19 o 
  10   2   8       32.69       33.51      3.78 o 
  11   2   8        8.84        9.61      1.73 o 
  12   2   8        0.33        2.75      1.14 o 
 -12   3   8        3.75        4.02      1.16 o 
 -11   3   8       17.50       14.48      2.26 o 
 -10   3   8       30.25       24.21      3.12 o 
  -9   3   8        0.46       -0.92      2.27 o 
  -8   3   8       56.72       62.55      5.15 o 
  -7   3   8        0.24       -1.87      2.98 o 
  -6   3   8      137.76      161.18      8.18 o 
  -5   3   8       51.58       52.80      5.51 o 
  -4   3   8      140.16      153.56      8.14 o 
  -3   3   8        6.77        8.50      3.28 o 
  -2   3   8        1.27        1.51      2.80 o 
  -1   3   8        2.07        1.98      3.05 o 
   0   3   8       16.90       18.58      3.83 o 
   1   3   8       63.13       75.15      4.38 o 
   2   3   8       36.54       34.08      4.78 o 
   3   3   8      294.32      328.30      7.95 o 
   4   3   8        0.52       -0.19      1.18 o 
   5   3   8        0.15        1.04      1.16 o 
   6   3   8        0.63        0.66      1.11 o 
   7   3   8        8.40        8.73      1.32 o 
   8   3   8       13.16       12.15      1.53 o 
   9   3   8       12.39       12.91      1.43 o 
  10   3   8       36.88       35.40      2.33 o 
  -7   4   8        3.00        2.04      0.93 o 
  -6   4   8      240.11      237.22      5.82 o 
  -5   4   8        8.58        5.73      1.08 o 
  -4   4   8        0.82       -0.33      0.96 o 
  -3   4   8        2.23        1.03      1.62 o 
  -2   4   8        1.96        2.14      1.53 o 
  -1   4   8       36.02       37.23      3.45 o 
   0   4   8        2.91        1.00      1.53 o 
   1   4   8       23.21       23.71      2.82 o 
   2   4   8        5.99        7.69      1.98 o 
   3   4   8        7.44        5.55      1.67 o 
   4   4   8       77.71       80.80      3.99 o 
   5   4   8      115.86      124.11      4.35 o 
 -15   1   9        2.33        1.89      1.30 o 
 -14   1   9       41.64       37.55      3.41 o 
 -13   1   9      114.75      122.20      4.02 o 
 -12   1   9        8.55       11.62      1.89 o 
 -11   1   9        2.56        4.64      2.86 o 
 -10   1   9        4.91        3.83      3.08 o 
  -9   1   9       31.80       26.32      4.03 o 
  -8   1   9        7.34        8.34      4.45 o 
  -7   1   9       22.75       22.16      4.21 o 
  -6   1   9      287.24      296.00      7.14 o 
  -5   1   9      138.42      134.58      6.57 o 
  -4   1   9       69.99       60.71      4.67 o 
  -3   1   9      380.57      445.08     11.66 o 
  -2   1   9      237.33      239.65      5.69 o 
  -1   1   9       45.54       40.69      2.78 o 
   0   1   9       31.23       20.71      2.40 o 
   1   1   9       14.06       20.52      2.57 o 
   2   1   9       77.47       66.28      5.53 o 
   3   1   9        0.04        0.41      1.89 o 
   4   1   9       92.50       88.63      3.79 o 
   5   1   9      195.63      176.62      4.51 o 
   6   1   9      629.57      632.53     12.13 o 
   7   1   9      110.78      107.69      4.25 o 
   8   1   9       34.37       30.03      2.39 o 
   9   1   9        0.24        1.33      1.20 o 
  10   1   9       35.56       31.35      2.29 o 
  11   1   9        3.51        2.67      1.47 o 
  12   1   9       12.45        8.11      1.67 o 
  13   1   9        9.24       13.42      1.87 o 
 -13   2   9        0.56       -1.24      1.24 o 
 -12   2   9        0.85        0.79      1.56 o 
 -11   2   9        9.66        6.39      2.36 o 
 -10   2   9       75.41       79.37      5.53 o 
  -9   2   9        1.35       -2.38      2.38 o 
  -8   2   9        6.06        7.96      2.93 o 
  -7   2   9       14.96       14.13      3.45 o 
  -6   2   9      408.00      418.51     12.72 o 
  -5   2   9      212.26      227.76      9.47 o 
  -4   2   9      302.64      305.80      7.48 o 
  -3   2   9      127.86      129.20      5.10 o 
  -2   2   9       54.57       49.89      3.25 o 
  -1   2   9        1.77       -0.94      1.18 o 
   0   2   9        3.71        2.58      1.16 o 
   1   2   9       49.85       54.47      5.20 o 
   2   2   9        3.15        2.07      1.53 o 
   3   2   9        0.03        3.04      2.20 o 
   4   2   9        2.89        1.79      1.30 o 
   5   2   9       29.00       28.22      3.30 o 
   6   2   9      323.18      342.83      8.52 o 
   7   2   9       57.13       61.45      3.68 o 
   8   2   9       67.75       63.62      2.86 o 
   9   2   9        1.42        0.32      1.86 o 
  10   2   9        1.34        0.71      0.89 o 
  11   2   9        0.15       -0.81      0.81 o 
  12   2   9        0.58       -0.21      0.91 o 
 -11   3   9        1.70        1.40      1.25 o 
 -10   3   9       53.05       51.58      3.49 o 
  -9   3   9        3.35        3.74      2.16 o 
  -8   3   9        0.73        4.55      2.41 o 
  -7   3   9        0.01       -0.24      2.37 o 
  -6   3   9       18.67       15.63      3.42 o 
  -5   3   9       78.92       82.52      5.87 o 
  -4   3   9      104.76      107.57      6.87 o 
  -3   3   9        1.38        2.28      2.91 o 
  -2   3   9       13.43       12.57      3.70 o 
  -1   3   9       26.04       28.80      4.32 o 
   0   3   9       18.74       15.13      3.14 o 
   1   3   9       69.42       78.71      6.51 o 
   2   3   9        4.17        6.13      3.04 o 
   3   3   9       16.34       14.01      3.32 o 
   4   3   9       18.04       17.64      2.21 o 
   5   3   9       39.25       42.83      2.27 o 
   6   3   9       15.07       15.28      1.50 o 
   7   3   9        5.21        5.81      1.04 o 
   8   3   9       51.91       55.53      2.36 o 
   9   3   9        9.42       10.62      1.51 o 
  -6   4   9        0.31        0.33      0.92 o 
  -5   4   9        3.66        2.10      0.71 o 
  -4   4   9        1.37       -0.98      0.98 o 
  -3   4   9       34.91       29.90      2.59 o 
  -2   4   9        6.67        5.25      1.64 o 
  -1   4   9        9.51        9.80      1.91 o 
   0   4   9        2.49        1.98      1.31 o 
   1   4   9       64.09       57.31      3.55 o 
   2   4   9       25.07       26.95      2.48 o 
   3   4   9       62.45       69.34      3.40 o 
   4   4   9        0.85        0.04      0.76 o 
 -15   0  10       58.43       41.61      5.76 o 
 -14   0  10      142.33      123.12      4.87 o 
 -13   0  10      107.86      100.13      5.21 o 
 -12   0  10        0.24       -2.40      2.40 o 
 -11   0  10       13.95       11.39      2.95 o 
 -10   0  10        0.96       -2.52      2.52 o 
  -9   0  10       56.37       55.04      5.05 o 
  -8   0  10       45.82       46.63      4.66 o 
  -7   0  10      436.50      431.40     12.32 o 
  -6   0  10     1127.42     1166.30     12.84 o 
  -5   0  10       92.69      105.81      5.59 o 
  -4   0  10        7.83       10.39      2.53 o 
  -3   0  10      283.95      306.42      9.57 o 
  -2   0  10       91.76       99.40      5.89 o 
  -1   0  10       24.13       24.48      3.74 o 
   0   0  10       36.85       44.36      4.64 o 
   1   0  10       47.46       43.22      5.02 o 
   2   0  10      141.95      153.72      8.51 o 
   3   0  10      164.38      152.48      8.30 o 
   4   0  10     2208.52     2297.17     22.53 o 
   5   0  10     1270.15     1289.51     17.42 o 
   6   0  10      750.74      733.13     18.68 o 
   7   0  10       13.58       11.21      3.14 o 
   8   0  10        0.83        0.35      2.33 o 
   9   0  10       22.69       29.03      4.18 o 
  10   0  10        1.04        0.68      2.06 o 
  11   0  10        6.50       10.50      2.53 o 
  12   0  10        6.29        3.45      1.70 o 
 -15   1  10       63.63       46.91      2.34 o 
 -14   1  10        1.01        1.42      1.47 o 
 -13   1  10        0.10       -0.57      2.04 o 
 -12   1  10        3.41        1.85      2.37 o 
 -11   1  10        7.77        7.49      1.87 o 
 -10   1  10       43.80       48.41      5.26 o 
  -9   1  10       30.58       32.28      4.57 o 
  -8   1  10       72.02       77.72      4.16 o 
  -7   1  10      244.99      266.53      7.18 o 
  -6   1  10      881.07      916.28     10.16 o 
  -5   1  10      183.58      179.58      5.42 o 
  -4   1  10      115.69      117.13      3.68 o 
  -3   1  10      430.54      485.70     10.67 o 
  -2   1  10      124.60      118.95      5.83 o 
  -1   1  10        9.28        2.16      1.56 o 
   0   1  10       31.90       29.68      2.24 o 
   1   1  10       38.80       34.75      2.39 o 
   2   1  10        7.90        8.29      1.23 o 
   3   1  10       11.25       10.94      1.55 o 
   4   1  10       10.07       10.47      1.80 o 
   5   1  10        8.82        3.67      1.61 o 
   6   1  10      146.52      147.72      4.78 o 
   7   1  10        4.79        7.94      1.51 o 
   8   1  10       32.63       25.64      2.19 o 
   9   1  10        5.63        5.86      1.34 o 
  10   1  10        1.88        3.03      1.08 o 
  11   1  10        4.19        4.26      1.25 o 
  12   1  10       21.88       27.16      2.61 o 
 -13   2  10        1.08        0.76      0.64 o 
 -12   2  10       27.39       29.98      4.64 o 
 -11   2  10        2.24        0.81      1.21 o 
 -10   2  10        5.11        2.89      1.96 o 
  -9   2  10        7.64        8.93      2.60 o 
  -8   2  10        0.00        1.40      1.71 o 
  -7   2  10       47.55       49.70      3.10 o 
  -6   2  10      142.76      128.14      4.66 o 
  -5   2  10        0.03       -1.04      2.69 o 
  -4   2  10       12.10        9.02      3.12 o 
  -3   2  10      123.06      135.86      7.32 o 
  -2   2  10        0.00       -0.33      1.39 o 
  -1   2  10       20.82       18.83      2.54 o 
   0   2  10        0.14        3.10      4.69 o 
   1   2  10       92.14       75.12     10.15 o 
   2   2  10       40.22       37.02      3.08 o 
   3   2  10       59.29       64.13      3.96 o 
   4   2  10        1.60        0.61      1.25 o 
   5   2  10       25.99       22.82      2.52 o 
   6   2  10        2.41        5.33      3.24 o 
   7   2  10       11.45       10.14      1.79 o 
   8   2  10      349.43      383.70     11.22 o 
   9   2  10        8.64        7.73      2.07 o 
  10   2  10        2.69        5.53      1.57 o 
 -10   3  10      191.48      227.53      5.48 o 
  -9   3  10        1.31        2.22      1.77 o 
  -8   3  10       45.57       50.05      3.76 o 
  -7   3  10       10.35       12.26      2.82 o 
  -6   3  10       16.25       17.98      3.20 o 
  -5   3  10       12.98       17.19      3.30 o 
  -4   3  10       11.75       13.42      3.33 o 
  -3   3  10       44.04       49.69      4.87 o 
  -2   3  10        6.36        4.21      2.78 o 
  -1   3  10       22.73       20.91      3.72 o 
   0   3  10        1.73        3.55      2.71 o 
   1   3  10       41.76       39.45      4.68 o 
   2   3  10       59.02       62.46      5.49 o 
   3   3  10       63.53       54.55      4.94 o 
   4   3  10        0.34        0.78      1.21 o 
   5   3  10        0.36        0.29      0.82 o 
   6   3  10       14.03       14.62      1.22 o 
   7   3  10        4.18        4.62      0.95 o 
   8   3  10        4.94        4.85      1.14 o 
  -3   4  10        0.00       -0.21      0.80 o 
  -2   4  10        3.06        2.73      0.99 o 
  -1   4  10        6.62        3.83      1.12 o 
   0   4  10       14.55       13.14      1.67 o 
   1   4  10       48.34       47.07      2.62 o 
   2   4  10       17.81       13.73      1.44 o 
 -14   1  11       12.45       10.24      1.53 o 
 -13   1  11        0.61       -0.92      1.76 o 
 -11   1  11       10.08        5.73      2.68 o 
 -10   1  11       18.50       17.29      2.13 o 
  -9   1  11        5.48        0.36      2.74 o 
  -8   1  11      342.85      358.51      8.18 o 
  -7   1  11      388.17      450.61     12.38 o 
  -6   1  11      484.35      540.55     10.01 o 
  -5   1  11        0.31       -1.47      1.47 o 
  -4   1  11       14.71       18.76      1.87 o 
  -3   1  11       90.26       98.21      3.53 o 
  -2   1  11        3.78       -0.51      3.46 o 
  -1   1  11        9.93        9.88      1.28 o 
   0   1  11       22.64       20.53      2.19 o 
   1   1  11        1.04       -1.02      1.02 o 
   2   1  11        0.01       -1.32      1.32 o 
   3   1  11       51.55       45.18      5.10 o 
   4   1  11     1040.77     1088.26     23.19 o 
   5   1  11      207.88      214.35      7.25 o 
   6   1  11        9.64        6.67      2.10 o 
   7   1  11        0.17        0.13      0.99 o 
   8   1  11       42.57       38.39      2.43 o 
   9   1  11       10.56       11.86      1.42 o 
  10   1  11        7.42        5.75      1.09 o 
  11   1  11       16.52       18.92      2.87 o 
 -12   2  11        4.15        0.88      0.92 o 
 -11   2  11        2.32        0.60      1.35 o 
 -10   2  11        8.69       13.14      2.29 o 
  -9   2  11        2.47        2.90      1.15 o 
  -8   2  11        1.60       -0.47      1.15 o 
  -7   2  11       46.88       44.75      2.78 o 
  -6   2  11       92.35       89.34      3.77 o 
  -5   2  11       90.67       89.82      3.76 o 
  -4   2  11       33.86       29.67      3.91 o 
  -3   2  11        7.43        6.50      2.62 o 
  -2   2  11        2.07       -0.55      1.65 o 
  -1   2  11        0.02        0.23      1.34 o 
   0   2  11        0.89        0.07      1.43 o 
   1   2  11       34.94       24.80      2.63 o 
   2   2  11       53.66       44.46      3.35 o 
   3   2  11       81.03       72.13      4.02 o 
   4   2  11        2.91        2.71      1.36 o 
   5   2  11        0.48       -0.02      1.50 o 
   6   2  11        4.71        5.68      2.19 o 
   7   2  11        0.62        0.82      1.63 o 
   8   2  11        8.42        7.11      1.99 o 
   9   2  11        1.10       -0.09      1.09 o 
  10   2  11        0.51        0.92      0.77 o 
  -9   3  11        5.72        5.11      1.33 o 
  -8   3  11       65.45       68.36      3.55 o 
  -7   3  11        1.33        0.73      1.57 o 
  -6   3  11        0.22        0.24      1.80 o 
  -5   3  11      101.85      109.37      5.54 o 
  -4   3  11       62.15       65.96      4.65 o 
  -3   3  11        7.94        6.60      2.56 o 
  -2   3  11       12.64       12.80      2.95 o 
  -1   3  11        2.97        2.56      2.27 o 
   0   3  11       13.07       17.59      3.17 o 
   1   3  11       50.51       53.83      4.78 o 
   2   3  11       27.41       25.83      3.46 o 
   3   3  11       44.97       43.96      2.76 o 
   4   3  11        3.07        2.68      1.67 o 
   5   3  11        0.31       -0.13      0.84 o 
   6   3  11       37.77       39.15      2.77 o 
   7   3  11        0.03       -0.82      0.82 o 
 -13   0  12       11.64       13.41      2.22 o 
 -12   0  12        3.69        3.99      1.82 o 
 -11   0  12       73.78       83.09      5.27 o 
 -10   0  12       40.58       38.26      4.24 o 
  -9   0  12      468.73      539.01     14.60 o 
  -8   0  12     1946.97     2338.33     31.51 o 
  -7   0  12      513.62      656.48     17.29 o 
  -6   0  12      259.67      329.11     12.50 o 
  -5   0  12       61.40       73.93      6.34 o 
  -4   0  12       27.32       25.46      4.14 o 
  -3   0  12       18.48       15.95      1.73 o 
  -2   0  12        1.52       -0.71      2.95 o 
  -1   0  12       74.11       81.00      3.54 o 
   0   0  12       54.96       50.59      2.90 o 
   1   0  12        1.93        1.60      1.80 o 
   2   0  12      259.30      240.37     13.88 o 
   3   0  12      149.80      150.24      8.51 o 
   4   0  12     1059.21     1101.67     22.43 o 
   5   0  12       78.58       87.69      6.67 o 
   6   0  12        9.95       10.32      2.89 o 
   7   0  12        1.99        2.33      2.25 o 
   8   0  12        6.82        6.59      2.61 o 
   9   0  12        0.52        1.63      1.91 o 
  10   0  12       35.49       41.34      3.56 o 
  11   0  12       52.99       92.97      4.16 o 
 -13   1  12        0.97        2.10      1.30 o 
 -12   1  12       14.61       18.68      2.50 o 
 -11   1  12        2.19        2.00      1.83 o 
 -10   1  12       15.26       15.62      2.95 o 
  -9   1  12       16.67       16.96      2.06 o 
  -8   1  12       20.90       25.82      2.45 o 
  -7   1  12        0.05       -0.64      1.57 o 
  -6   1  12        0.31        1.27      1.39 o 
  -5   1  12        2.97        3.51      1.60 o 
  -4   1  12       12.39       11.31      2.35 o 
  -3   1  12       15.38       12.88      2.04 o 
  -2   1  12        2.87        3.80      1.59 o 
  -1   1  12       41.88       33.74      2.48 o 
   0   1  12        0.29       -1.94      1.94 o 
   1   1  12      124.15      111.23      5.33 o 
   2   1  12      404.45      382.73     35.75 o 
   3   1  12      370.13      384.63     13.87 o 
   4   1  12      108.11      111.71      5.97 o 
   5   1  12        0.02        0.26      3.14 o 
   6   1  12      119.37      126.10      4.14 o 
   7   1  12       17.85       19.77      1.75 o 
   8   1  12        1.52        2.77      1.03 o 
   9   1  12       13.07       13.73      1.20 o 
  10   1  12        3.85        0.68      2.93 o 
 -11   2  12        1.59        2.79      0.88 o 
 -10   2  12       81.02       97.15      4.03 o 
  -9   2  12        0.96        1.67      1.15 o 
  -8   2  12       10.52        9.70      1.40 o 
  -7   2  12        3.31        5.85      1.53 o 
  -6   2  12        0.02        1.04      1.17 o 
  -5   2  12      363.27      383.70      6.99 o 
  -4   2  12       95.43       98.76      3.20 o 
  -3   2  12        0.40       -2.05      2.90 o 
  -2   2  12       44.13       41.75      3.06 o 
  -1   2  12        0.00       -2.46      2.46 o 
   0   2  12      155.03      136.46      7.39 o 
   1   2  12       81.03       71.59      3.85 o 
   2   2  12       29.86       36.67      2.84 o 
   3   2  12        9.98       10.01      1.74 o 
   4   2  12       54.85       45.40      4.27 o 
   5   2  12       14.23       13.86      2.59 o 
   6   2  12       48.89       46.48      3.84 o 
   7   2  12        2.33       -0.42      1.28 o 
   8   2  12        6.43        7.09      1.56 o 
   9   2  12        5.01        3.59      0.93 o 
  -8   3  12        0.00       -0.88      0.88 o 
  -7   3  12       12.52       12.17      1.61 o 
  -6   3  12       19.62       18.82      2.16 o 
  -5   3  12       54.66       59.20      3.62 o 
  -4   3  12        2.17        2.00      1.73 o 
  -3   3  12       43.86       40.22      3.72 o 
  -2   3  12        3.49        1.52      1.66 o 
  -1   3  12        2.84        1.99      1.94 o 
   0   3  12       11.31        7.67      2.37 o 
   1   3  12        8.04        7.16      1.97 o 
   2   3  12        4.30        7.99      1.97 o 
   3   3  12       11.52       12.56      1.41 o 
   4   3  12        8.60        9.38      1.11 o 
   5   3  12        0.09       -0.12      0.74 o 
 -12   1  13       27.28       34.12      2.47 o 
 -11   1  13        4.78        3.23      1.64 o 
 -10   1  13       28.25       25.90      3.09 o 
  -9   1  13      253.76      279.12      5.89 o 
  -8   1  13      391.40      444.42      7.91 o 
  -7   1  13       34.30       42.66      2.91 o 
  -6   1  13        0.93       -0.01      1.33 o 
  -5   1  13       35.61       44.86      5.41 o 
  -4   1  13        2.87        2.45      1.59 o 
  -3   1  13        1.44        0.49      1.22 o 
  -2   1  13        4.59        0.79      1.27 o 
  -1   1  13       34.64       24.53      2.34 o 
   0   1  13       97.64       90.25      4.80 o 
   1   1  13       23.35       12.91      2.42 o 
   2   1  13      356.94      387.32     13.56 o 
   3   1  13       75.69       82.55      4.33 o 
   4   1  13       54.79       57.10      3.72 o 
   5   1  13        0.45        1.25      1.01 o 
   6   1  13       23.24       23.66      1.77 o 
   7   1  13        4.89        4.50      0.94 o 
   8   1  13        6.63        7.43      0.90 o 
   9   1  13        7.91       10.32      2.46 o 
 -10   2  13      142.63      147.53      4.67 o 
  -9   2  13       23.79       21.93      1.92 o 
  -8   2  13       35.96       38.91      2.65 o 
  -7   2  13        7.21        8.03      1.64 o 
  -6   2  13        1.54        1.14      0.91 o 
  -5   2  13       29.10       33.89      3.25 o 
  -4   2  13        5.81        6.16      1.43 o 
  -3   2  13        0.01       -0.99      1.81 o 
  -2   2  13        1.05        1.99      1.78 o 
  -1   2  13       36.19       29.79      2.47 o 
   0   2  13       39.05       29.26      2.39 o 
   1   2  13      125.95      115.19      4.38 o 
   2   2  13      244.66      229.27      8.75 o 
   3   2  13       51.97       46.85      4.09 o 
   4   2  13       19.44       13.23      3.79 o 
   5   2  13        0.24        0.98      1.29 o 
   6   2  13       24.28       32.49      2.84 o 
   7   2  13        5.34        6.00      1.30 o 
  -7   3  13       25.10       18.36      1.58 o 
  -6   3  13        7.71        6.57      1.32 o 
  -5   3  13        3.90        1.60      1.09 o 
  -4   3  13        0.10       -0.29      1.19 o 
  -3   3  13       21.17       24.90      2.48 o 
  -2   3  13        0.19       -1.27      1.38 o 
  -1   3  13        0.67        0.62      1.28 o 
   0   3  13        2.06        2.35      1.30 o 
   1   3  13        0.61        0.14      0.94 o 
   2   3  13       58.84       60.81      2.41 o 
   3   3  13       15.55       15.70      1.60 o 
 -11   0  14        1.09        0.64      1.15 o 
 -10   0  14       57.20       55.97      3.63 o 
  -9   0  14      182.01      206.86      7.38 o 
  -8   0  14      125.83      152.28      6.97 o 
  -7   0  14        9.77       12.62      3.15 o 
  -6   0  14        0.99        0.56      2.81 o 
  -5   0  14       48.77       56.11      5.59 o 
  -4   0  14        7.25        7.71      2.27 o 
  -3   0  14       41.45       39.30      3.57 o 
  -2   0  14       80.63       76.23      4.75 o 
  -1   0  14      184.70      175.90      6.60 o 
   0   0  14      178.06      166.66      6.38 o 
   1   0  14      197.19      194.25      9.09 o 
   2   0  14       99.73      113.78      6.92 o 
   3   0  14       38.93       46.38      4.62 o 
   4   0  14      199.18      209.88      8.78 o 
   5   0  14       22.24       27.31      3.68 o 
   6   0  14        2.04        0.76      1.77 o 
   7   0  14       42.06       49.48      3.90 o 
   8   0  14        0.15        0.15      1.05 o 
 -11   1  14       75.77       85.06      3.49 o 
 -10   1  14      400.39      461.17      9.26 o 
  -9   1  14       71.98       72.68      4.34 o 
  -8   1  14       46.42       45.68      4.10 o 
  -7   1  14      125.39      140.80      4.38 o 
  -6   1  14       45.33       46.54      2.93 o 
  -5   1  14        7.27       10.22      1.75 o 
  -4   1  14       18.66       22.38      2.01 o 
  -3   1  14       15.17       18.85      2.03 o 
  -2   1  14       16.96       11.98      2.28 o 
  -1   1  14       59.20       49.09      4.08 o 
   0   1  14       42.60       32.31      3.09 o 
   1   1  14       38.52       37.31      4.48 o 
   2   1  14      164.50      164.21      9.42 o 
   3   1  14        5.52        6.71      1.63 o 
   4   1  14        0.74        0.62      0.90 o 
   5   1  14        1.66        1.36      0.85 o 
   6   1  14       32.00       29.87      1.53 o 
   7   1  14        0.02        0.28      0.73 o 
  -9   2  14       68.68       68.08      2.94 o 
  -8   2  14       55.76       64.25      3.39 o 
  -7   2  14        0.00        1.58      0.85 o 
  -6   2  14        4.97        4.87      0.92 o 
  -5   2  14       21.77       22.91      1.66 o 
  -4   2  14       15.83       12.14      2.31 o 
  -3   2  14        0.07        0.44      1.56 o 
  -2   2  14       50.93       44.69      2.55 o 
  -1   2  14        1.22       -1.10      1.10 o 
   0   2  14      105.31      108.60      5.53 o 
   1   2  14      112.45      105.94      5.39 o 
   2   2  14      308.24      295.35      8.58 o 
   3   2  14       26.04       29.50      2.85 o 
   4   2  14       90.89       89.94      3.09 o 
   5   2  14        4.69        5.92      1.34 o 
   6   2  14       21.82       23.51      1.79 o 
 -10   1  15       73.10       83.23      4.26 o 
  -9   1  15       16.24       22.00      1.55 o 
  -8   1  15        2.36        3.61      1.14 o 
  -7   1  15        1.92        2.87      0.88 o 
  -6   1  15        1.49        2.25      1.08 o 
  -5   1  15        1.48        3.11      1.00 o 
  -4   1  15        0.07       -0.28      1.07 o 
  -3   1  15       38.81       32.99      2.31 o 
  -2   1  15      119.81      119.63      4.69 o 
  -1   1  15       88.39       77.94      3.87 o 
   0   1  15        9.57       12.49      2.73 o 
   1   1  15        0.76        0.49      0.96 o 
   2   1  15       37.01       36.28      2.31 o 
   3   1  15        6.95        8.00      0.96 o 
   4   1  15        1.69        0.27      0.48 o 
   5   1  15        1.57        1.22      0.69 o 
   6   1  15       41.33       43.94      2.69 o 
  -7   2  15       21.99       22.84      1.78 o 
  -6   2  15        0.03       -0.21      0.93 o 
  -5   2  15       38.79       39.88      2.69 o 
  -4   2  15        1.64        0.67      0.88 o 
  -3   2  15        0.58       -1.01      1.07 o 
  -2   2  15        1.37        2.54      1.24 o 
  -1   2  15        4.80        2.83      1.24 o 
   0   2  15       71.46       63.20      3.54 o 
   1   2  15       17.48       15.61      1.92 o 
   2   2  15       44.51       45.11      2.11 o 
   3   2  15        0.71        1.19      0.85 o 
   4   2  15       19.80       22.49      1.63 o 
  -9   0  16       82.32      100.32      3.55 o 
  -8   0  16       49.11       54.64      7.98 o 
  -7   0  16        0.47        0.30      0.76 o 
  -6   0  16       37.38       44.01      6.14 o 
  -5   0  16        1.64        2.15      1.28 o 
  -4   0  16       76.95       88.27      9.14 o 
  -3   0  16      146.20      161.24      5.19 o 
  -2   0  16       86.57       66.83      3.55 o 
  -1   0  16       63.96       54.67      4.14 o 
   0   0  16        0.40       -0.85      1.64 o 
   1   0  16        6.06        5.12      1.72 o 
   2   0  16        0.41        1.06      1.31 o 
   3   0  16        1.09        1.09      1.24 o 
   4   0  16       50.92       56.70      3.44 o 
   5   0  16        0.00       -0.60      0.83 o 
  -8   1  16        0.01       -0.32      0.63 o 
  -7   1  16       74.48       94.62      2.89 o 
  -6   1  16        0.55        0.97      0.82 o 
  -5   1  16        0.19       -0.04      0.96 o 
  -4   1  16        0.40       -1.06      1.06 o 
  -3   1  16       12.65       10.85      3.10 o 
  -2   1  16       58.33       65.65      4.38 o 
  -1   1  16       58.65       60.95      4.28 o 
   0   1  16        0.01       -0.04      1.52 o 
   1   1  16        0.17       -0.85      0.85 o 
   2   1  16       91.36       94.73      4.66 o 
   3   1  16        7.51        8.74      1.68 o 
   4   1  16       50.08       47.16      2.73 o 
  -3   2  16        0.01       -0.82      0.82 o 
  -2   2  16        1.31       -0.65      0.65 o 
  -1   2  16        4.53        6.39      1.03 o 
   0   2  16      135.37      119.80      3.57 o 
  -5   1  17       10.94       11.10      1.38 o 
  -4   1  17       40.00       38.03      2.45 o 
  -3   1  17       40.15       37.89      2.61 o 
  -2   1  17        0.81       -1.13      1.20 o 
  -1   1  17        2.81        2.64      1.15 o 
   0   1  17        7.35        4.93      1.18 o 
   1   1  17       10.62        8.87      1.18 o 
                                                 
